# Supplementary material for: Adult Spinal Cord Radial Glia Display a Unique Progenitor Phenotype
Source: PLoS One. 2011 Sep 12;6(9):e24538. doi: 10.1371/journal.pone.0024538 (PMC3171483; doi:10.1371/journal.pone.0024538)
Supplement: Table S1 — List of genes expressed by spinal cord radial glia. The genes listed here have a distinct SCRG expression pattern, and were identified using the ASCA and testing within the ASCA for known neural stem cell genes. The ISH record for each gene was independently analyzed and assigning a score between 0–3 for both the neonatal and adult time points (for examples see Figure S1). The ontological categories assigned to each of the genes were determined using DAVID. (XLS) [file pone.0024538.s004.xls]

## Sheet: Suppl. T1
Gene Symbol	Gene Name	PND4	PND56	Ontologies
Abca1	ATP-binding cassette transporter	1.5	0.5	Channels & Transport Molecule
Aebp1	AE binding protein 1	0	1	Adhesion & Migration, Signalling Molecules, Transcription Factor
Agt	angiotensinogen (serpin peptidase inhibitor, clade A, member 8)	2	2	Adhesion & Migration, Development, Proliferation, Signalling Molecule
Alcam *	activated leukocyte cell adhesion molecule (a.k.a. CD166)	1	0.5	Development, Differentiation, Signalling Molecule
Aldh1l1	similar to Aldehyde dehydrogenase 1 family, member L1; aldehyde dehydrogenase 1 family, member L1	2.5	0.5	-
Aldoc	aldolase C, fructose-bisphosphate	2	2	-
Apc *	adenomatosis polyposis coli	1.5	1	Adhesion & Migration, Development, Differentiation, Proliferaion, Signalling Molecule
Apoe	apolipoprotein E	3	2.5	Adhesion & Migration, Channels & Transport Molecule, Development, Proliferation, Signalling Molecule
Aqp4	aquaporin 4	3	1.5	Channels & Transport Molecule
Ascl1 *	achaete-scute complex homolog 1 (Drosophila)	1	0.5	Adhesion & Migration, Development, Differentiation, Signalling Molecule, Transcription Factor
Atp1a2	ATPase, Na+/K+ transporting, alpha 2 polypeptide	1	0.5	Channels & Transport Molecule
Bmpr1a	bone morphogenetic protein receptor, type 1A	2	0.5	Adhesion & Migration, Development, Differentiation, Proliferation, Signalling Molecule
Ccnd1 *	cyclin D1	2	1.5	Adhesion & Migration, Signalling Molecule
Cd63	CD63 antigen	1	1	-
Cd9	CD9 antigen	1.5	1	Adhesion & Migration
Ckb	creatine kinase, brain; similar to creatine kinase, brain; predicted gene 12892	2.5	1.5	-
Clu	clusterin; similar to clusterin	2	1.5	Adhesion & Migration, Development, Proliferation, Signalling Molecule
Col14a1	collagen, type XIV, alpha 1	0.5	0.5	Adhesion & Migration, Extracellular Matrix Molecule, Signalling Molecule
Col23a1	collagen, type XXIII, alpha 1; similar to procollagen, type XXIII, alpha 1	1.5	0.5	Extracellular Matrix Molecule
Crtap *	cartilage associated protein	1	0.5	Signalling Molecule
Cst3	cystatin C	1	1	Signalling Molecule
Ctdsp2	CTD (carboxy-terminal domain, RNA polymerase II, polypeptide A) small phosphatase 2	0.5	0.5	-
Cux2	cut-like homeobox 2 (a.k.a. Cutl2)	1	0	Transcription Factor
Cxxc5	CXXC finger 5	1	1	-
Dbi	diazepam binding inhibitor	2	0.5	Channels & Transport Molecule, Signalling Molecule
Eepd1	endonuclease/exonuclease/phosphatase family domain containing 1 (a.k.a. 2310005P05Rik)	2	0.5	-
Egfr *	epidermal growth factor receptor (a.k.a. Erbb)	1.5	1	Adhesion & Migration, Development, Differentiation, Proliferaion, Signalling Molecule
Erbb2ip *	ERBB2 interacting protein	1	0.5	-
Errfi1	ERBB receptor feedback inhibitor 1	1.5	0.5	-
Ezh2 *	enhancer of zeste homolog 2	1	0.5	Transcription Factor
Fabp5	fatty acid binding protein 5, epidermal	2.5	1.5	Channels & Transport Molecule, Signalling Molecule
Fabp7 (a.k.a BLBP)	fatty acid binding protein 7, brain (a.k.a Brain lipid binding protein, Blbp)	3	0.5	Channels & Transport Molecule, Development, Proliferation, Signalling Molecule
Fgfr3	fibroblast growth factor receptor 3	1	0.5	Adhesion & Migration, Development, Proliferation, Signalling Molecule
Fkbp9 *	FK506 binding protein 9	1	0.5	Signalling Molecule
Fxyd6	FXYD domain-containing ion transport regulator 6	2	0	Channels & Transport Molecule, Signalling Molecule
Gab1 *	growth factor receptor bound protein 2-associated protein 1	2	1	Adhesion & Migration, Signalling Molecule
Gfap	glial fibrillary acidic protein	3	2.5	Development
Gja1	gap junction protein, alpha 1	2.5	2	Adhesion & Migration, Channels & Transport Molecule, Development
Gjb6 *	gap junction membrane channel protein beta 6 (a.k.a. Cx30)	2	1.5	Development, Proliferation
Gnb4	guanine nucleotide binding protein (G protein), beta 4	1	0.5	-
Gnptab	N-acetylglucosamine-1-phosphate transferase, alpha and beta subunits (a.k.a. MGC79224)	1.5	0	Channels & Transport Molecule
Hexb	hexosaminidase B	1	1.5	Development, Signalling Molecule
Hey2	hairy/enhancer-of-split related with YRPW motif 2	1	0.5	Adhesion & Migration, Development, Proliferation, Transcription Factor
Hopx	HOP homeobox (a.k.a. Hod)	2.5	2.5	Development, Differentiation, Proliferation, Transcription Factor
Id3	inhibitor of DNA binding 3	2.5	0.5	Development, Transcription Factor
Id4	inhibitor of DNA binding 4	2	0.5	Development, Differentiation, Proliferation, Transcription Factor
Il6st	interleukin 6 signal transducer	1.5	1	Proliferation, Signalling Molecule
Kcne1l	potassium voltage-gated channel, Isk-related family, member 1-like	1	0.5	-
Kcnj10	potassium inwardly-rectifying channel, subfamily J, member 10; similar to ATP-sensitive inward rectifier potassium channel 10; Inward rectifier K(+) channel Kir4.1	2	2.5	Channels & Transport Molecule
Kcnmb4	potassium large conductance calcium-activated channel, subfamily M, beta member 4	1.5	0	Channels & Transport Molecule
Lcat	lecithin cholesterol acyltransferase	2	1.5	Signalling Molecule
Lgi4	leucine-rich repeat LGI family, member 4	0	1	Development, Signalling Molecule
Lgr5 *	leucine rich repeat containing G protein coupled receptor 5	1	1	Signalling Molecule
Lrrc55	leucine rich repeat containing 55	1.5	0.5	Signalling Molecule
Lrrn1	leucine rich repeat protein 1, neuronal	1	0.5	Signalling Molecule
Lxn	latexin (a.k.a. TCI)	2.5	0.5	-
MapK1 *	mitogen-activated protein kinase 1 (a.k.a. Erk2)	1.5	1	Adhesion & Migration, Development, Differentiation, Proliferation, Signalling Molecule, Transcription
MapK3 *	mitogen-activated protein kinase 3 (a.k.a. Erk1)	2	0.5	Adhesion & Migration, Development, Differentiation, Proliferation, Signalling Molecule, Transcription
Maz *	MYC-associated zinc finger protein; purine-binding transcription factor	1.5	1	Transcription Factor
Meis2 *	meis homeobox 2 (a.k.a. Mrg1)	0.5	0.5	Development, , Transcription Factor
Mina *	myc induced nuclear antigen	1	0.5	-
Mlc1	megalencephalic leukoencephalopathy with subcortical cysts 1 homolog (human)	3	1.5	Channels & Transport Molecule
Msi2 *	musashi homolog 2 (Drosophila)	2	1	Development, Differentiation
Msx1	homeobox, msh-like 1	0	0.5	Adhesion & Migration, Development, Signalling Molecule, Transcription Factor
Mt1	metallothionein 1	0.5	1	-
Myc *	myelocytomatosis oncogene	2	1	Development, Transcription Factor, Proliferation, Signalling Molecule
Mycbp *	c-myc binding protein	1.5	1	Transcription Factor
Myoc	myocilin	0.5	1.5	Signalling Molecule
Ncan	neurocan (a.k.a Cspg3)	1	0	Adhesion & Migration, Extracellular Matrix Molecule, Signalling Molecule
Nes	nestin	0	0.5	-
Nsdhl	NAD(P) dependent steroid dehydrogenase-like	2	1.5	Development
P4ha3	procollagen-proline, 2-oxoglutarate 4-dioxygenase (proline 4-hydroxylase), alpha polypeptide III	1.5	0.5	Signalling Molecule
Papss1	3'-phosphoadenosine 5'-phosphosulfate synthase 1	1.5	0.5	-
Pax6 *	paired box gene 6	1	0.5	Adhesion & Migration, Development, Differentiation, Proliferation, Signalling Molecule, Transcription Factor
Pcna	proliferating cell nuclear antigen; similar to proliferating cell nuclear antigen; DNA polymerase delta auxiliary protein	1	2	Channels & Transport Molecule, Proliferation
Pcx	pyruvate carboxylase	1	0.5	-
Pdlim4	PDZ and LIM domain 4	2	1	-
Plat	plasminogen activator, tissue	2.5	0.5	Adhesion & Migration, Signalling Molecules
Pld2	phospholipase D2	2	1	-
Pou5f1 *	POU domain, class 5, transcription factor 1 (a.k.a Oct4)	1	1	Development, Differentiation, , Transcription
Ppic *	Peptidylprolyl isomerase C	2	2	-
Ppp2r5a	phosphatase 2, regulatory subunit B (B56), alpha isoform; similar to protein phosphatase 2, regulatory subunit B (B56), alpha isoform; predicted gene 3353, 13142, 13169, 13244, and 13233	1.5	1	-
Prdx1	peroxiredoxin 1; predicted gene 7204	1	1.5	-
Prdx6	peroxiredoxin 6; similar to Peroxiredoxin-6 (Antioxidant protein 2) (1-Cys peroxiredoxin) (1-Cys PRX) (Acidic calcium-independent phospholipase A2) (aiPLA2) (Non-selenium glutathione peroxidase) (NSGPx)	2.5	2	-
Prom1 *	prominin 1 (a.k.a. Cd133)	0.5	0.5	Signalling Molecule
Pygb	brain glycogen phosphorylase	2.5	0.5	-
Qk	quaking; similar to Quaking protein	3	1	Adhesion & Migration, Channels & Transport Molecule, Development
Rabggtb *	RAB geranylgeranyl transferase, b subunit	1	0.5
Rcn1 *	reticulocalbin	1.5	0.5	Signalling Molecule
Reep3	receptor accessory protein 3	1.5	1	-
Reln	reelin	3	0.5	Adhesion & Migration, Development, Extracellular Matrix Molecule, Signalling Molecule
Rgs3	regulator of G-protein signaling 3	1	0.5	-
Rpl22 *	Ribosomal protein L22	1	0.5
S100b	S100 protein, beta polypeptide, neural	0.5	1	-
S1pr1	sphingosine-1-phosphate receptor 1 (a.k.a. Edg1)	1	0.5	Adhesion & Migration, Development, Proliferation, Transcription Factor
Sall4 *	sal-like 4 (Drosophila)	0.5	0.5	Development, Transcription Factor
Sccpdh	saccharopine dehydrogenase; similar to Saccharopine dehydrogenase (putative)	1	1.5	-
Scd3	stearoyl-coenzyme A desaturase 3	3	3	Signalling Molecule
Sec23a *	sec23 homolog A (S. cerevisiae)	1	0.5
Sel1l3	sel-1 suppressor of lin-12-like 3; related to sel-1 suppressor of lin-12-like 3 (C. elegans) (a.k.a. 2310045A20Rik)	2	0.5	-
Sema3B	sema domain, immunoglobulin domain (Ig), short basic domain, secreted, (semaphorin) 3B	0	2	Development, Signalling Molecule
Sfxn5	sideroflexin 5; hypothetical protein LOC100044130	2	0.5	Channels & Transport Molecule
Sh3d19 *	SH3 domain protein D19	1.5	1	-
Slc1a2	solute carrier family 1 (glial high affinity glutamate transporter), member 2	2	1	Channels & Transport Molecule, Development
Slc1a3	solute carrier family 1 (glial high affinity glutamate transporter), member 3	2	1.5	Adhesion & Migration, Channels & Transport Molecule, Development, Extracellular Matrix Molecule
Slc39a12	solute carrier family 39 (zinc transporter), member 12	1.5	1	Channels & Transport Molecule
Slc6a11	solute carrier family 6 (neurotransmitter transporter, GABA), member 11	2.5	0	Channels & Transport Molecule
Smad1 *	MAD homolog 1 (Drosophila)	0.5	1.5	Development, Differentiation, Proliferation, Signalling Molecule, Transcription Factor
Sox2	sex determining region Y (SRY)-box containing gene 2	2.5	1.5	Development, Differentiation, Proliferation, Transcription Factor
Sparc	secreted acidic cysteine rich glycoprotein; similar to Secreted acidic cysteine rich glycoprotein	0	1	Adhesion and Migration, Extracellular Matrix Molecule, Proliferation, Signalling Molecule
Sparcl1	Sparc-like 1	3	1.5	Extracellular Matrix Molecule, Signalling Molecule
Stx2	syntaxin 2	3	1.5	Channels & Transport Molecule, Development
Tcl1 *	T-cell lymphoma breakpoint 1	0.5	0.5	Development, Differentiation
Tead2 *	TEA domain family member 2	0.5	0.5	Transcription Factor
Tjp2	tight junction protein 2	0.5	1	-
Tmem176b	transmembrane protein 176B (a.k.a. 1810009M01Rik)	2	0.5	-
Tnc	tenascin C	2	0	Adhesion & Migration, Development, Extracellular Matrix Molecule, Signalling Molecule
Tob2 *	transducer of ERBB2, 2	0.5	0.5	Development
Tpcn1	two pore channel 1	1.5	0.5	Channels & Transport Molecule
Tspan15	tetraspanin 15	2	1	-
Tst	thiosulfate sulfurtransferase, mitochondrial	1	1	Channels & Transport Molecule
Utf1 *	undifferentiated embryonic cell transcription factor 1	1	0.5	Transcription Factor
