# Supplementary material for: Adult Spinal Cord Radial Glia Display a Unique Progenitor Phenotype
Source: PLoS One. 2011 Sep 12;6(9):e24538. doi: 10.1371/journal.pone.0024538 (PMC3171483; doi:10.1371/journal.pone.0024538)
Supplement: Table S2 — List of Core Genes Expressed by SCRG, CC and SVZ Cells. The nine genes that are shared between SCRG, the CC and SVZ progenitor populations are listed here. The gene symbols and official gene names are given along with their Entrez Gene summary, from the NCBI website (National Center for Biotechnology; http://www.ncbi.nlm.nih.gov/entrez). Asterisks mark genes associated with human disease, as listed on OMIM (Online Mendelian Inheritance in Man; http://www.ncbi.nlm.nih.gov/omim) website (excluding Lxn; (Muthusamy et al., 2006), with the corresponding disease listed after the gene summary. (XLS) [file pone.0024538.s005.xls]

## Sheet: Suppl. t2
Gene Symbol	Gene Name	Gene Description
Ascl1 *	achaete-scute complex homolog 1	This gene encodes a member of the basic helix-loop-helix (BHLH) family of transcription factors. The protein activates transcription by binding to the E box (5'-CANNTG-3'). Dimerization with other BHLH proteins is required for efficient DNA binding. This protein plays a role in the neuronal commitment and differentiation and in the generation of olfactory and autonomic neurons. Mutations in this …
Cd63 *	cluster of differentiation- 63	The protein encoded by this gene is a member of the transmembrane 4 superfamily, also known as the tetraspanin family. Most of these members are cell-surface proteins that are characterized by the presence of four hydrophobic domains. The proteins mediate signal transduction events that play a role in the regulation of cell development, activation, growth and motility. This encoded protein is a c…
Clu *	clusterin	The protein encoded by this gene appears to be involved in several basic biological events such as cell death, tumor progression, and neurodegenerative disorders. However, the function of this protein is unknown. Three transcript variants encoding different isoforms have been found for this gene, and one of them is secreted and processed into a mature form. *Alzheimer disease
Dbi	diazepam binding inhibitor	This gene encodes diazepam binding inhibitor, a protein that is regulated by hormones and is involved in lipid metabolism and the displacement of beta-carbolines and benzodiazepines, which modulate signal transduction at type A gamma-aminobutyric acid receptors located in brain synapses. The protein is conserved from yeast to mammals, with the most highly conserved domain consisting of seven cont…
Gja1 *	gap junction protein, alpha 1	This gene is a member of the connexin gene family. The encoded protein is a component of gap junctions, which are composed of arrays of intercellular channels that provide a route for the diffusion of low molecular weight materials from cell to cell. The encoded protein is the major protein of gap junctions in the heart that are thought to have a crucial role in the synchronized contraction of th…
Id4	inhibitor of DNA binding 4	Transcription factors containing a basic helix-loop-helix (bHLH) motif regulate expression of tissue-specific genes in a number of mammalian and insect systems. DNA-binding activity of the bHLH proteins is dependent on formation of homo- and/or heterodimers. Dominant-negative HLH proteins encoded by Id-related genes, such as ID4, also contain the HLH-dimerization domain but lack the DNA-binding b…
Lxn *	Latexin	This gene encodes the only known protein inhibitor of zinc-dependent metallocarboxypeptidases. *Melanoma
Mlc1 *	megalencephalic leukoencephalopathy subcortical cysts	The function of this gene product is unknown; however, homology to other proteins suggests that it may be an integral membrane transporter. Mutations in this gene have been associated with megalencephalic leukoencephalopathy with subcortical cysts, an autosomal recessive neurological disorder. Alternatively spliced transcript variants encoding different isoforms have been identified. *Megalenceph…
Sox2 *	sex determining region Y (SRY)-box 2	This intronless gene encodes a member of the SRY-related HMG-box (SOX) family of transcription factors involved in the regulation of embryonic development and in the determination of cell fate. The product of this gene is required for stem-cell maintenance in the central nervous system, and also regulates gene expression in the stomach. Mutations in this gene have been associated with optic nerve…
